# Supplementary material for: Exposure image correction of electrical equipment nameplate based on the LMPEC algorithm
Source: PLoS One. 2024 Jun 27;19(6):e0300792. doi: 10.1371/journal.pone.0300792 (PMC11210806; doi:10.1371/journal.pone.0300792)
Supplement: S1 Dataset — (ZIP) [file pone.0300792.s001.zip]

Archive with 250 entries (250 files):
- minimal data set/gt_img_0001_0.jpg
- minimal data set/gt_img_0001_N1.0.jpg
- minimal data set/gt_img_0001_N1.5.jpg
- minimal data set/gt_img_0001_P1.0.jpg
- minimal data set/gt_img_0001_P1.5.jpg
- minimal data set/gt_img_0002_0.jpg
- minimal data set/gt_img_0002_N1.0.jpg
- minimal data set/gt_img_0002_N1.5.jpg
- minimal data set/gt_img_0002_P1.0.jpg
- minimal data set/gt_img_0002_P1.5.jpg
- minimal data set/gt_img_0003_0.jpg
- minimal data set/gt_img_0003_N1.0.jpg
- minimal data set/gt_img_0003_N1.5.jpg
- minimal data set/gt_img_0003_P1.0.jpg
- minimal data set/gt_img_0003_P1.5.jpg
- minimal data set/gt_img_0004_0.jpg
- minimal data set/gt_img_0004_N1.0.jpg
- minimal data set/gt_img_0004_N1.5.jpg
- minimal data set/gt_img_0004_P1.0.jpg
- minimal data set/gt_img_0004_P1.5.jpg
- minimal data set/gt_img_0005_0.jpg
- minimal data set/gt_img_0005_N1.0.jpg
- minimal data set/gt_img_0005_N1.5.jpg
- minimal data set/gt_img_0005_P1.0.jpg
- minimal data set/gt_img_0005_P1.5.jpg
- minimal data set/gt_img_0006_0.jpg
- minimal data set/gt_img_0006_N1.0.jpg
- minimal data set/gt_img_0006_N1.5.jpg
- minimal data set/gt_img_0006_P1.0.jpg
- minimal data set/gt_img_0006_P1.5.jpg
- minimal data set/gt_img_0007_0.jpg
- minimal data set/gt_img_0007_N1.0.jpg
- minimal data set/gt_img_0007_N1.5.jpg
- minimal data set/gt_img_0007_P1.0.jpg
- minimal data set/gt_img_0007_P1.5.jpg
- minimal data set/gt_img_0008_0.jpg
- minimal data set/gt_img_0008_N1.0.jpg
- minimal data set/gt_img_0008_N1.5.jpg
- minimal data set/gt_img_0008_P1.0.jpg
- minimal data set/gt_img_0008_P1.5.jpg
- minimal data set/gt_img_0009_0.jpg
- minimal data set/gt_img_0009_N1.0.jpg
- minimal data set/gt_img_0009_N1.5.jpg
- minimal data set/gt_img_0009_P1.0.jpg
- minimal data set/gt_img_0009_P1.5.jpg
- minimal data set/gt_img_0010_0.jpg
- minimal data set/gt_img_0010_N1.0.jpg
- minimal data set/gt_img_0010_N1.5.jpg
- minimal data set/gt_img_0010_P1.0.jpg
- minimal data set/gt_img_0010_P1.5.jpg
- minimal data set/gt_img_0011_0.jpg
- minimal data set/gt_img_0011_N1.0.jpg
- minimal data set/gt_img_0011_N1.5.jpg
- minimal data set/gt_img_0011_P1.0.jpg
- minimal data set/gt_img_0011_P1.5.jpg
- minimal data set/gt_img_0012_0.jpg
- minimal data set/gt_img_0012_N1.0.jpg
- minimal data set/gt_img_0012_N1.5.jpg
- minimal data set/gt_img_0012_P1.0.jpg
- minimal data set/gt_img_0012_P1.5.jpg
- minimal data set/gt_img_0013_0.jpg
- minimal data set/gt_img_0013_N1.0.jpg
- minimal data set/gt_img_0013_N1.5.jpg
- minimal data set/gt_img_0013_P1.0.jpg
- minimal data set/gt_img_0013_P1.5.jpg
- minimal data set/gt_img_0014_0.jpg
- minimal data set/gt_img_0014_N1.0.jpg
- minimal data set/gt_img_0014_N1.5.jpg
- minimal data set/gt_img_0014_P1.0.jpg
- minimal data set/gt_img_0014_P1.5.jpg
- minimal data set/gt_img_0015_0.jpg
- minimal data set/gt_img_0015_N1.0.jpg
- minimal data set/gt_img_0015_N1.5.jpg
- minimal data set/gt_img_0015_P1.0.jpg
- minimal data set/gt_img_0015_P1.5.jpg
- minimal data set/gt_img_0016_0.jpg
- minimal data set/gt_img_0016_N1.0.jpg
- minimal data set/gt_img_0016_N1.5.jpg
- minimal data set/gt_img_0016_P1.0.jpg
- minimal data set/gt_img_0016_P1.5.jpg
- minimal data set/gt_img_0017_0.jpg
- minimal data set/gt_img_0017_N1.0.jpg
- minimal data set/gt_img_0017_N1.5.jpg
- minimal data set/gt_img_0017_P1.0.jpg
- minimal data set/gt_img_0017_P1.5.jpg
- minimal data set/gt_img_0018_0.jpg
- minimal data set/gt_img_0018_N1.0.jpg
- minimal data set/gt_img_0018_N1.5.jpg
- minimal data set/gt_img_0018_P1.0.jpg
- minimal data set/gt_img_0018_P1.5.jpg
- minimal data set/gt_img_0019_0.jpg
- minimal data set/gt_img_0019_N1.0.jpg
- minimal data set/gt_img_0019_N1.5.jpg
- minimal data set/gt_img_0019_P1.0.jpg
- minimal data set/gt_img_0019_P1.5.jpg
- minimal data set/gt_img_0020_0.jpg
- minimal data set/gt_img_0020_N1.0.jpg
- minimal data set/gt_img_0020_N1.5.jpg
- minimal data set/gt_img_0020_P1.0.jpg
- minimal data set/gt_img_0020_P1.5.jpg
- minimal data set/gt_img_0021_0.jpg
- minimal data set/gt_img_0021_N1.0.jpg
- minimal data set/gt_img_0021_N1.5.jpg
- minimal data set/gt_img_0021_P1.0.jpg
- minimal data set/gt_img_0021_P1.5.jpg
- minimal data set/gt_img_0022_0.jpg
- minimal data set/gt_img_0022_N1.0.jpg
- minimal data set/gt_img_0022_N1.5.jpg
- minimal data set/gt_img_0022_P1.0.jpg
- minimal data set/gt_img_0022_P1.5.jpg
- minimal data set/gt_img_0023_0.jpg
- minimal data set/gt_img_0023_N1.0.jpg
- minimal data set/gt_img_0023_N1.5.jpg
- minimal data set/gt_img_0023_P1.0.jpg
- minimal data set/gt_img_0023_P1.5.jpg
- minimal data set/gt_img_0024_0.jpg
- minimal data set/gt_img_0024_N1.0.jpg
- minimal data set/gt_img_0024_N1.5.jpg
- minimal data set/gt_img_0024_P1.0.jpg
- minimal data set/gt_img_0024_P1.5.jpg
- minimal data set/gt_img_0025_0.jpg
- minimal data set/gt_img_0025_N1.0.jpg
- minimal data set/gt_img_0025_N1.5.jpg
- minimal data set/gt_img_0025_P1.0.jpg
- minimal data set/gt_img_0025_P1.5.jpg
- minimal data set/gt_img_0026_0.jpg
- minimal data set/gt_img_0026_N1.0.jpg
- minimal data set/gt_img_0026_N1.5.jpg
- minimal data set/gt_img_0026_P1.0.jpg
- minimal data set/gt_img_0026_P1.5.jpg
- minimal data set/gt_img_0027_0.jpg
- minimal data set/gt_img_0027_N1.0.jpg
- minimal data set/gt_img_0027_N1.5.jpg
- minimal data set/gt_img_0027_P1.0.jpg
- minimal data set/gt_img_0027_P1.5.jpg
- minimal data set/gt_img_0028_0.jpg
- minimal data set/gt_img_0028_N1.0.jpg
- minimal data set/gt_img_0028_N1.5.jpg
- minimal data set/gt_img_0028_P1.0.jpg
- minimal data set/gt_img_0028_P1.5.jpg
- minimal data set/gt_img_0029_0.jpg
- minimal data set/gt_img_0029_N1.0.jpg
- minimal data set/gt_img_0029_N1.5.jpg
- minimal data set/gt_img_0029_P1.0.jpg
- minimal data set/gt_img_0029_P1.5.jpg
- minimal data set/gt_img_0030_0.jpg
- minimal data set/gt_img_0030_N1.0.jpg
- minimal data set/gt_img_0030_N1.5.jpg
- minimal data set/gt_img_0030_P1.0.jpg
- minimal data set/gt_img_0030_P1.5.jpg
- minimal data set/gt_img_0031_0.jpg
- minimal data set/gt_img_0031_N1.0.jpg
- minimal data set/gt_img_0031_N1.5.jpg
- minimal data set/gt_img_0031_P1.0.jpg
- minimal data set/gt_img_0031_P1.5.jpg
- minimal data set/gt_img_0032_0.jpg
- minimal data set/gt_img_0032_N1.0.jpg
- minimal data set/gt_img_0032_N1.5.jpg
- minimal data set/gt_img_0032_P1.0.jpg
- minimal data set/gt_img_0032_P1.5.jpg
- minimal data set/gt_img_0033_0.jpg
- minimal data set/gt_img_0033_N1.0.jpg
- minimal data set/gt_img_0033_N1.5.jpg
- minimal data set/gt_img_0033_P1.0.jpg
- minimal data set/gt_img_0033_P1.5.jpg
- minimal data set/gt_img_0034_0.jpg
- minimal data set/gt_img_0034_N1.0.jpg
- minimal data set/gt_img_0034_N1.5.jpg
- minimal data set/gt_img_0034_P1.0.jpg
- minimal data set/gt_img_0034_P1.5.jpg
- minimal data set/gt_img_0035_0.jpg
- minimal data set/gt_img_0035_N1.0.jpg
- minimal data set/gt_img_0035_N1.5.jpg
- minimal data set/gt_img_0035_P1.0.jpg
- minimal data set/gt_img_0035_P1.5.jpg
- minimal data set/gt_img_0036_0.jpg
- minimal data set/gt_img_0036_N1.0.jpg
- minimal data set/gt_img_0036_N1.5.jpg
- minimal data set/gt_img_0036_P1.0.jpg
- minimal data set/gt_img_0036_P1.5.jpg
- minimal data set/gt_img_0037_0.jpg
- minimal data set/gt_img_0037_N1.0.jpg
- minimal data set/gt_img_0037_N1.5.jpg
- minimal data set/gt_img_0037_P1.0.jpg
- minimal data set/gt_img_0037_P1.5.jpg
- minimal data set/gt_img_0038_0.jpg
- minimal data set/gt_img_0038_N1.0.jpg
- minimal data set/gt_img_0038_N1.5.jpg
- minimal data set/gt_img_0038_P1.0.jpg
- minimal data set/gt_img_0038_P1.5.jpg
- minimal data set/gt_img_0039_0.jpg
- minimal data set/gt_img_0039_N1.0.jpg
- minimal data set/gt_img_0039_N1.5.jpg
- minimal data set/gt_img_0039_P1.0.jpg
- minimal data set/gt_img_0039_P1.5.jpg
- minimal data set/gt_img_0040_0.jpg
- minimal data set/gt_img_0040_N1.0.jpg
- minimal data set/gt_img_0040_N1.5.jpg
- minimal data set/gt_img_0040_P1.0.jpg
- minimal data set/gt_img_0040_P1.5.jpg
- minimal data set/gt_img_0041_0.jpg
- minimal data set/gt_img_0041_N1.0.jpg
- minimal data set/gt_img_0041_N1.5.jpg
- minimal data set/gt_img_0041_P1.0.jpg
- minimal data set/gt_img_0041_P1.5.jpg
- minimal data set/gt_img_0042_0.jpg
- minimal data set/gt_img_0042_N1.0.jpg
- minimal data set/gt_img_0042_N1.5.jpg
- minimal data set/gt_img_0042_P1.0.jpg
- minimal data set/gt_img_0042_P1.5.jpg
- minimal data set/gt_img_0043_0.jpg
- minimal data set/gt_img_0043_N1.0.jpg
- minimal data set/gt_img_0043_N1.5.jpg
- minimal data set/gt_img_0043_P1.0.jpg
- minimal data set/gt_img_0043_P1.5.jpg
- minimal data set/gt_img_0044_0.jpg
- minimal data set/gt_img_0044_N1.0.jpg
- minimal data set/gt_img_0044_N1.5.jpg
- minimal data set/gt_img_0044_P1.0.jpg
- minimal data set/gt_img_0044_P1.5.jpg
- minimal data set/gt_img_0045_0.jpg
- minimal data set/gt_img_0045_N1.0.jpg
- minimal data set/gt_img_0045_N1.5.jpg
- minimal data set/gt_img_0045_P1.0.jpg
- minimal data set/gt_img_0045_P1.5.jpg
- minimal data set/gt_img_0046_0.jpg
- minimal data set/gt_img_0046_N1.0.jpg
- minimal data set/gt_img_0046_N1.5.jpg
- minimal data set/gt_img_0046_P1.0.jpg
- minimal data set/gt_img_0046_P1.5.jpg
- minimal data set/gt_img_0047_0.jpg
- minimal data set/gt_img_0047_N1.0.jpg
- minimal data set/gt_img_0047_N1.5.jpg
- minimal data set/gt_img_0047_P1.0.jpg
- minimal data set/gt_img_0047_P1.5.jpg
- minimal data set/gt_img_0048_0.jpg
- minimal data set/gt_img_0048_N1.0.jpg
- minimal data set/gt_img_0048_N1.5.jpg
- minimal data set/gt_img_0048_P1.0.jpg
- minimal data set/gt_img_0048_P1.5.jpg
- minimal data set/gt_img_0049_0.jpg
- minimal data set/gt_img_0049_N1.0.jpg
- minimal data set/gt_img_0049_N1.5.jpg
- minimal data set/gt_img_0049_P1.0.jpg
- minimal data set/gt_img_0049_P1.5.jpg
- minimal data set/gt_img_0050_0.jpg
- minimal data set/gt_img_0050_N1.0.jpg
- minimal data set/gt_img_0050_N1.5.jpg
- minimal data set/gt_img_0050_P1.0.jpg
- minimal data set/gt_img_0050_P1.5.jpg
